# Supplementary material for: Integrin-Linked Kinase (ILK) Promotes Mitochondrial Dysfunction by Decreasing CPT1A Expression in a Folic Acid-Based Model of Kidney Disease
Source: Int J Mol Sci. 2025 Feb 21;26(5):1861. doi: 10.3390/ijms26051861 (PMC11899702; doi:10.3390/ijms26051861)
Supplement: Supplementary file 1 [file ijms-26-01861-s001.zip]

Archive with 1 entries (1 files):
- ijms-3456324-supplementary.pdf
